# Supplementary material for: Controlling a robotic arm for functional tasks using a wireless head-joystick: A case study of a child with congenital absence of upper and lower limbs
Source: PLoS One. 2020 Aug 5;15(8):e0226052. doi: 10.1371/journal.pone.0226052 (PMC7406178; doi:10.1371/journal.pone.0226052)
Supplement: S1 Data — Included are the movement times and dimensionless jerk values for each of the main and control participants’ drinking and stacking trials. (XLSX) [file pone.0226052.s003.xlsx]

## Sheet: Main_drinking_task_MT
Day	Drinking trial #	Drinking trial start time (ms)	Cup lifted up at (ms)	Drinking trial end time (ms)	Time taken to lift cup (s)	Time taken from lifting cup to drinking (s)	Total trial time (s)	Notes
1	1	4624	44472	57579	39.848	13.107	52.955
1	2	14433	47855	71791	33.422	23.936	57.358	Incorporated wrist twist
3	3	31416	79832	101235	48.416	21.403	69.819
3	4	8619	32487	71859	23.868	39.372	63.24
3	5	13498	37043	68799	23.545	31.756	55.301
3	6	39117	59721	96237	20.604	36.516	57.12
3	7	8976	30617	65603	21.641	34.986	56.627
3	8	11424	36210	60214	24.786	24.004	48.79
3	9	9724	29444	54468	19.72	25.024	44.744
45	10	9061	54927	108188	45.866	53.261	99.127	Time spend on lots of conversation
45	11	13022	32113	102680	19.091	70.567	89.658	Discussion between experimenter and main participant; poor imu alignment --> manual restart positioning
45	12	11237	36261	72046	25.024	35.785	60.809
45	13	7786	30328	37570	22.542	7.242	29.784
45	14	7871	29478	47838	21.607	18.36	39.967
50	15	14365	44625	61030	30.26	16.405	46.665
50	16	10846	32759	55947	21.913	23.188	45.101
50	17	7684	26452	50881	18.768	24.429	43.197
50	18	6664	24310	49113	17.646	24.803	42.449
57	19	7310	31365	52938	24.055	21.573	45.628
				Definitions:
				Drinking trial start time	First video frame in which robot is moved by participant
				Cup lifted up at	First video frame when cup is not in contact with table surface
				Drinking trial end time	First video frame when participant's mouth is in contact with straw

## Sheet: Main_stacking_task_MT
Day	Stacking trial #	Stacking trial start time (ms)	Stacking trial end time (ms)	Movement towards a block start time (ms)	Successful grasp of block (ms)	Block #	Time taken to grasp a block (s)	Time taken from grasping to stacking block (s)	Total time taken to stack a block (s)	Total stacking trial time (s)	Notes
8	1	10710	1030506	10710	206924	1	196.214	22.882	219.096	1019.8
				229806	310318	2	80.512	87.482	167.994
				397800	524348	3	126.548	48.008	174.556
				572356	664904	4	92.548	86.598	179.146
				751502	963526	5	212.024	66.98	279.004
11	2	7106	746674	7106	31042	1	23.936	30.668	54.604	739.568
				61710	127364	2	65.654	49.81	115.464
				177174	243066	3	65.892	107.202	173.094
				350268	396780	4	46.512	116.62	163.132
				513400	595986	5	82.586	150.688	233.274
11	3	14059	472192	14059	34969	1	20.91	25.942	46.852	458.133	Fourth cup fell out of grasp
				60911	131087	2	70.176	46.988	117.164
				178075	233818	3	55.743	63.444	119.187
				297262	334713	4	37.451	137.479	174.93
11	4	6511	519571	6511	30566	1	24.055	31.042	55.097	513.06
				61608	111265	2	49.657	77.386	127.043
				188651	233427	3	44.776	68.646	113.422
				302073	329749	4	27.676	35.275	62.951
				365024	439084	5	74.06	80.487	154.547
45	5	7344	623118	7344	34935	1	27.591	60.639	88.23	615.774	Class bell rang after fourth cup; Experimenter adjusted cap after fourth block grasp
				95574	188666	2	93.092	78.88	171.972
				267546	355011	3	87.465	70.567	158.032
				425578	497063	4	71.485	126.055	197.54
52	6	17323	589541	17323	57681	1	40.358	38.848	79.206	572.218
				96529	164883	2	68.354	50.801	119.155
				215684	251991	3	36.307	74.698	111.005
				326689	413899	4	87.21	47.812	135.022
				461711	535752	5	74.041	53.789	127.83
52	7	10115	551599	10115	30230	1	20.115	39.691	59.806	541.484
				69921	178840	2	108.919	46.393	155.312
				225233	266602	3	41.369	67.788	109.157
				334390	365806	4	31.416	41.99	73.406
				407796	485299	5	77.503	66.3	143.803
57	8	7548	666944	7548	24146	1	16.598	32.089	48.687	659.396	Fourth cup fell out of grasp
				56235	105026	2	48.791	43.044	91.835
				148070	185504	3	37.434	50.898	88.332
				236402	424490	4	188.088	242.454	430.542
57	9	7089	452965	7089	36397	1	29.308	32.436	61.744	445.876	Fifth cup fell while aligning the tower
				68833	111503	2	42.67	46.597	89.267
				158100	202164	3	44.064	48.025	92.089
				250189	281741	4	31.552	34.782	66.334
				316523	392428	5	75.905	60.537	136.442
64	10	8857	508147	8857	30889	1	22.032	31.947	53.979	499.29
				62836	110296	2	47.46	55.199	102.659
				165495	209610	3	44.115	57.817	101.932
				267427	314024	4	46.597	61.829	108.426
				375853	459561	5	83.708	48.586	132.294
64	11	8857	539512	8857	29852	1	20.995	30.225	51.22	530.655
				60077	103972	2	43.895	54.655	98.55
				158627	214642	3	56.015	54.06	110.075
				268702	339269	4	70.567	59.56	130.127
				398829	490450	5	91.621	49.062	140.683
				Definitions
				Movement towards a block start time (ms)	First video frame when robot is moved by participant towards first block/ block is let go after successful grasp
				Successful grasp of block (ms)	First video frame when block is not in contact with table floor, followed by movement towards tower begins
				Stacking trial start time	First frame when robot is moved by participant towards first block
				Stacking trial end time	First frame when participant stops to maneuver the last block of tower

## Sheet: Control_drinking_task_MT
Day	Drinking trial #	Drinking trial start time (ms)	Cup lifted up at (ms)	Drinking trial end time (ms)	Time taken to lift cup (s)	Time taken from lifting cup to drinking (s)	Total trial time (s)	Notes
1	1	16218	73814	91324	57.596	17.51	75.106
1	2	55675	69343	81532	13.668	12.189	25.857
5	3	89284	115566	134827	26.282	19.261	45.543
5	4	9078	25500	58633	16.422	33.133	49.555
5	5	5712	29801	45645	24.089	15.844	39.933
5	6	6817	22423	34765	15.606	12.342	27.948
5	7	6409	22134	38250	15.725	16.116	31.841
5	8	5219	25551	41123	20.332	15.572	35.904	Cup was placed farther than regular distance
5	9	5440	15113	25993	9.673	10.88	20.553	Cup was placed closer than regular distance
12	10	5542	16082	31994	10.54	15.912	26.452
12	11	20026	29172	36924	9.146	7.752	16.898
				Definitions:
				Drinking trial start time	First video frame in which robot is moved by participant
				Cup lifted up at	First video frame when cup is not in contact with table surface
				Drinking trial end time	First video frame when participant's mouth is in contact with straw

## Sheet: Control_stacking_task_MT
Day	Stacking trial #	Stacking trial start time (ms)	Stacking trial end time (ms)	Movement towards a block start time (ms)	Successful grasp of block (ms)	Block #	Time taken to grasp a block (s)	Time taken from grasping to stacking block (s)	Total time taken to stack a block (s)	Total stacking trial time (s)	Notes
5	1	10982	808180	10982	41174	1	30.192	40.154	70.346	797.198
				81328	158712	2	77.384	66.334	143.718
				225046	305932	3	80.886	59.466	140.352
				365398	398854	4	33.456	101.064	134.52
				499918	741472	5	241.554	66.708	308.262
5	2	6562	696220	6562	27438	1	20.876	28.424	49.3	689.658
				55862	150552	2	94.69	63.75	158.44
				214302	256734	3	42.432	96.628	139.06
				353362	403682	4	50.32	78.495	128.815
				482177	618698	5	136.521	77.522	214.043
8	3	7803	557332	7803	32470	1	24.667	31.467	56.134	549.529
				63937	106267	2	42.33	94.214	136.544
				200481	237031	3	36.55	65.739	102.289
				302770	329171	4	26.401	81.039	107.44
				410210	517735	5	107.525	39.597	147.122
8	4	7582	383413	7582	24463	1	16.881	30.039	46.92	375.831
				54502	93211	2	38.709	36.567	75.276
				129778	160905	3	31.127	44.812	75.939
				205717	220269	4	14.552	23.96	38.512
				244229	315316	5	71.087	68.097	139.184
8	5	8925	536690	8925	28482	1	19.557	50.534	70.091	527.765
				79016	114087	2	35.071	55.115	90.186
				169202	205751	3	36.549	33.422	69.971
				239173	285634	4	46.461	60.449	106.91
				346083	418540	5	72.457	118.15	190.607
12	6	12580	552092	12580	25500	1	12.92	29.172	42.092	539.512	Without coaching
				54672	96356	2	41.684	102.442	144.126
				198798	231880	3	33.082	48.003	81.085
				279883	294644	4	14.761	42.569	57.33
				337213	548522	5	211.309	3.57	214.879
12	7	9078	502758	9078	22542	1	13.464	18.496	31.96	493.68	minimal coaching
				41038	72828	2	31.79	35.292	67.082
				108120	134028	3	25.908	37.366	63.274
				171394	258162	4	86.768	21.42	108.188
				279582	440300	5	160.718	62.458	223.176
12	8	5576	427006	5576	24072	1	18.496	16.15	34.646	421.43	with coaching; 3rd block fell out of the grasper
				40222	73950	2	33.728	40.15	73.878
				114100	227664	3	113.564	14.088	127.652
				241752	278222	4	36.47	38.037	74.507
				316259	399194	5	82.935	27.812	110.747
				Definitions
				Movement towards a block start time (ms)	First video frame when robot is moved by participant towards first block/ block is let go after successful grasp
				Successful grasp of block (ms)	First video frame when block is not in contact with table floor, followed by movement towards tower begins
				Stacking trial start time	First frame when robot is moved by participant towards first block
				Stacking trial end time	First frame when participant stops to maneuver the last block of tower

## Sheet: Dimensionless Jerk
Main particpant - Drinking					Control particpant - Drinking
Day	Trial #	Dimensionless Jerk			Day	Trial #	Dimensionless Jerk
1	1	4173.85			1	1	9003.12
1	2	5361.38			1	2	1557.25
3	3	8410.08			5	3	4662.49
3	4	6572.08			5	4	4342.92
3	5	5379.91			5	5	3461.05
3	6	5074.47			5	6	1752.15
3	7	6910.81			5	7	2318.16
3	8	4275.84			5	8	2995.43
3	9	3509.34			5	9	873.732
45	10	19222.3	outlier		12	10	1774.4
45	11	14338.4	outlier		12	11	798.685
45	12	6398.12
45	13	1657.66
45	14	2733.15
50	15	#N/A	corrupt
50	16	3758.13
50	17	3512.06
50	18	2981.94
57	19	3305.01
Main particpant - Stacking					Control particpant - Stacking
Day	Trial #	Dimensionless Jerk			Day	Trial #	Dimensionless Jerk
8	1	1.59535e+06			5	1	1.13818e+06
11	2	882386			5	2	807850
11	3	309710			8	3	565145
11	4	435182			8	4	283344
45	5	629181			8	5	495879
52	6	548246			12	6	528411
52	7	448313			12	7	461084
57	8	707595			12	8	336291
57	9	310047
64	10	427780
64	11	506000
